# Supplementary material for: Ninjin’yoeito reduces fatigue-like conditions by alleviating inflammation of the brain and skeletal muscles in aging mice
Source: PLoS One. 2024 May 20;19(5):e0303833. doi: 10.1371/journal.pone.0303833 (PMC11104581; doi:10.1371/journal.pone.0303833)
Supplement: S1 Data — (XLSX) [file pone.0303833.s008.xlsx]

## Sheet: Body weight
R1C	6mo	7mo	% of Weight loss (6 to 7 month)		P8C	6mo	7mo	% of Weight loss (6 to 7 month)
No.1	29.94	35.15	-17.4015		No.1	29.37	27.3	7.04801
No.2	33.07	31.89	3.56819		No.2	27.35	26	4.93601
No.3	32.03	33.81	-5.55729		No.3	32.45	30.6	5.70108
No.4	37.68	34.08	9.55414		No.4	38.36	36.3	5.37018
No.5	35.58	35.88	-0.84317		No.5	34.12	30.41	10.8734
No.6	37.68	34.12	9.44798		No.6	28.76	23.83	17.1419
No.7	35.17	34.45	2.0472		No.7	29.43	26.02	11.5868
No.8	33.05	33.31	-0.786687		No.8	32.51	30.46	6.30575
Ave.	34.275	34.0862	0.00361179		Ave.	31.5437	28.865	8.62039
SD	2.73801	1.19433	8.72184		SD	3.57338	3.9156	4.25914
SE	0.968034	0.42226	3.08364		SE	1.26338	1.38437	1.50583
R1N	6mo	7mo	% of Weight loss (6 to 7 month)		P8N	6mo	7mo	% of Weight loss (6 to 7 month)
No.1	35.34	33.05	6.47991		No.1	27.61	25.72	6.84535
No.2	33.58	31.19	7.11733		No.2	34.83	34.1	2.09589
No.3	37.21	34.57	7.09487		No.3	26.93	26.73	0.742666
No.4	33.09	33.49	-1.20882		No.4	26.33	27.49	-4.40562
No.5	33.07	33.03	0.120956		No.5	32.15	31.8	1.08865
No.6	35.46	34.56	2.53807		No.6	30.56	30	1.83246
No.7	35.3	38.1	-7.93201		No.7	36.7	37.83	-3.07902
No.8	37.3	36.52	2.09115		No.8	30.57	30.68	-0.35983
Ave.	35.0438	34.3137	2.03768		Ave.	30.71	30.5438	0.595068
SD	1.68885	2.1716	5.1405		SD	3.74267	4.04912	3.43371
SE	0.597097	0.767777	1.81744		SE	1.32323	1.43158	1.214

## Sheet: Food intake
	3month				4month				5month				6month				7month
R1C	1w	2w	3w	4w	5w	6w	7w	8w	9w	10w	11w	12w	13w	14w	15w	16w	17w	Ave. daily food intake (g)
No.1	3.06476	3.52143	2.94714	4.2719	3.35667	3.61905	3.78	3.79095	3.87667	3.67	3.77095	3.29952	3.09381	4.28286	4.02333	3.85286	3.68857	3.64179
No.2	3.06476	3.52143	2.94714	4.2719	3.35667	3.61905	3.78	3.79095	3.87667	3.67	3.77095	3.29952	3.09381	4.28286	4.02333	3.85286	3.68857	3.64179
No.3	3.06476	3.52143	2.94714	4.2719	3.35667	3.61905	3.78	3.79095	3.87667	3.67	3.77095	3.29952	3.09381	4.28286	4.02333	3.85286	3.68857	3.64179
No.4	3.25238	3.52905	3.29	4.36143	3.13429	3.59238	4.39286	3.43619	3.07048	2.85333	3.25905	3.62524	3.64	3.48095	3.70714	3.34143	3.62714	3.50549
No.5	3.25238	3.52905	3.29	4.36143	3.13429	3.59238	4.39286	3.43619	3.07048	2.85333	3.25905	3.62524	3.64	3.48095	3.70714	3.34143	3.62714	3.50549
No.6	3.60095	3.48048	2.87	4.71857	3.55429	3.91524	2.77048	3.52714	3.58714	3.24571	3.42095	3.5081	3.84429	3.32238	4.32	3.39714	3.65143	3.57261
No.7	3.60095	3.48048	2.87	4.71857	3.55429	3.91524	2.77048	3.52714	3.58714	3.24571	3.42095	3.5081	3.84429	3.32238	4.32	3.39714	3.65143	3.57261
No.8	3.60095	3.48048	2.87	4.71857	3.55429	3.91524	2.77048	3.52714	3.58714	3.24571	3.42095	3.5081	3.84429	3.32238	4.32	3.39714	3.65143	3.57261
Ave.	3.31274	3.50798	3.00393	4.46179	3.37518	3.72345	3.55464	3.60333	3.56655	3.30673	3.51173	3.45917	3.51179	3.7222	4.05554	3.55411	3.65929	3.58177
SD	0.250988	0.0229896	0.180142	0.215845	0.174571	0.159197	0.697169	0.159862	0.33423	0.341886	0.224883	0.140813	0.356302	0.468886	0.255144	0.248462	0.0262529	0.0569428
SE	0.0887377	0.00812806	0.0636898	0.0763128	0.0617201	0.0562846	0.246487	0.0565198	0.118168	0.120875	0.0795082	0.0497851	0.125972	0.165776	0.0902071	0.0878445	0.00928179	0.0201323
R1N
No.1	4.43667	4.36143	3.33571	4.64143	4.1119	3.03905	4.70238	4.49571	4.17857	4.58	4.2919	4.33333	4.58543	4.25571	4.16857	4.44	4.48905	4.26158
No.2	4.43667	4.36143	3.33571	4.64143	4.1119	3.03905	4.70238	4.49571	4.17857	4.58	4.2919	4.33333	4.58543	4.25571	4.16857	4.44	4.48905	4.26158
No.3	4.43667	4.36143	3.33571	4.64143	4.1119	3.03905	4.70238	4.49571	4.17857	4.58	4.2919	4.33333	4.58543	4.25571	4.16857	4.44	4.48905	4.26158
No.4	3.49333	3.82905	2.98333	4.65619	3.80714	3.18048	3.96333	3.80143	3.76286	3.38333	3.89952	3.42714	4.0919	4.11333	4.03952	3.85095	3.52476	3.75339
No.5	3.49333	3.82905	2.98333	4.65619	3.80714	3.18048	3.96333	3.80143	3.76286	3.38333	3.89952	3.42714	4.0919	4.11333	4.03952	3.85095	3.52476	3.75339
No.6	4.16	3.96429	3.17619	4.7519	4.32381	4.22	3.94667	3.9081	3.85524	3.91667	3.90143	4.11143	3.9581	4.12429	4.20857	4.10476	3.95476	4.03448
No.7	4.16	3.96429	3.17619	4.7519	4.32381	4.22	3.94667	3.9081	3.85524	3.91667	3.90143	4.11143	3.9581	4.12429	4.20857	4.10476	3.95476	4.03448
No.8	4.16	3.96429	3.17619	4.7519	4.32381	4.22	3.94667	3.9081	3.85524	3.91667	3.90143	4.11143	3.9581	4.12429	4.20857	4.10476	3.95476	4.03448
Ave.	4.09708	4.0794	3.1878	4.68655	4.11518	3.51726	4.23423	4.10179	3.95339	4.03208	4.04738	4.02357	4.2268	4.17083	4.15131	4.16702	4.04762	4.04937
SD	0.394037	0.240157	0.146216	0.0544649	0.213938	0.584861	0.38773	0.32918	0.190348	0.504601	0.202486	0.382187	0.302098	0.0704342	0.0714371	0.249279	0.406589	0.210772
SE	0.139313	0.0849082	0.0516951	0.0192562	0.0756383	0.20678	0.137083	0.116383	0.0672982	0.178403	0.0715898	0.135123	0.106808	0.0249023	0.0252568	0.0881334	0.143751	0.0745191
P8C
No.1	4.67857	3.73786	4.44214	3.42286	3.60429	2.84857	3.74	2.98714	3.60429	3.41286	2.83429	3.34429	3.38	3.54429	3.74143	4.04143	3.68429	3.59109
No.2	4.01857	3.2	2.23	3.46571	3.31857	2.79429	3.82143	2.96571	3.48429	3.01143	3.18143	3.21571	3.21429	3.29286	3.14143	3.45857	3.56714	3.25773
No.3	4.08762	3.81095	3.82905	3.92429	3.62524	2.8181	3.51571	3.16143	3.51143	3.03857	3.19357	3.14	2.99357	3.05071	3.12714	3.27	3.135	3.36661
No.4	4.08762	3.81095	3.82905	3.92429	3.62524	2.8181	3.51571	3.16143	3.51143	3.03857	3.19357	3.14	2.99357	3.05071	3.12714	3.27	3.135	3.36661
No.5	4.08762	3.81095	3.82905	3.92429	3.62524	2.8181	3.51571	4.29	3.76286	3.17143	3.25714	3.22429	3.01571	3.31857	3.22143	3.28	3.91	3.53308
No.6	3.56286	3.57571	3.41929	3.7715	3.63786	3.09143	3.94214	3.62929	3.60071	3.41071	3.75643	3.52071	3.51714	3.74857	3.76643	4.33357	3.68643	3.64534
No.7	3.56286	3.57571	3.41929	3.7715	3.63786	3.09143	3.94214	3.62929	3.60071	3.41071	3.75643	3.52071	3.51714	3.74857	3.76643	4.33357	3.68643	3.64534
No.8	4.04857	3.74571	3.40429	3.05857	3.13143	3.21143	3.80429	3.41857	3.69	3.47571	3.23429	3.22571	3.13286	3.41857	3.27143	3.52714	3.88857	3.45218
Ave.	4.01679	3.65848	3.55027	3.65787	3.52571	2.93643	3.72464	3.40536	3.59571	3.24625	3.30089	3.29143	3.22054	3.39661	3.39536	3.68929	3.58661	3.48225
SD	0.351756	0.209611	0.635534	0.313977	0.192506	0.166307	0.185746	0.442436	0.0952999	0.200538	0.310853	0.155084	0.224908	0.274171	0.304518	0.470994	0.300835	0.144264
SE	0.124365	0.0741088	0.224695	0.111007	0.0680611	0.0587985	0.0656713	0.156425	0.0336936	0.070901	0.109903	0.0548306	0.0795169	0.0969339	0.107664	0.166522	0.106361	0.0510051
P8N
No.1	3.98048	3.83667	3.205	4.14286	4.12143	3.02714	4.48714	3.79	3.94143	3.66	3.53429	3.52571	3.66429	3.66714	3.70857	3.47857	3.83	3.74122
No.2	3.83667	3.83667	4.36	4.15857	4.63214	2.84714	4.02	3.22571	6.96286	5.64429	4.97857	3.35429	3.28857	3.16857	3.28857	3.02714	3.11857	3.9852
No.3	3.98048	3.83667	4.36	4.15857	4.63214	2.84714	4.02	3.22571	6.96286	5.64429	4.97857	3.89857	4.03	3.68429	3.89429	3.83571	4.75	4.27878
No.4	4.43381	3.77143	3.85857	4.3	4.83857	3.4381	4.25476	3.4781	3.51238	3.5581	4.48429	3.28857	3.26857	3.41905	3.52095	2.76571	3.56095	3.75011
No.5	4.87214	4.94857	3.90143	5.14429	3.09333	4.10714	4.25286	4.80429	4.05214	3.94214	3.855	3.78071	3.92	3.93214	4.09357	3.78857	3.87071	4.13877
No.6	4.87214	4.94857	3.90143	5.14429	3.09333	4.10714	4.25286	4.80429	4.05214	3.94214	3.855	3.78071	3.92	3.93214	4.09357	3.78857	3.87071	4.13877
No.7	4.44286	4.19	4.48143	4.06571	3.89429	4.21857	4.65286	4.33	4.33429	3.50143	3.53143	3.56286	3.71714	4.09429	4.21143	3.82857	3.82286	4.05176
No.8	4.07429	4.71429	4.06714	3.93429	4.20286	4.65429	4.95429	3.81571	3.80571	3.65	3.41286	3.81571	3.66	3.92429	3.81143	4.30857	4.46429	4.07471
Ave.	4.31161	4.26036	4.01687	4.38107	4.06351	3.65583	4.36185	3.93423	4.70298	4.1928	4.07875	3.62589	3.68357	3.72774	3.8278	3.60268	3.91101	4.01991
SD	0.407386	0.525883	0.407898	0.482018	0.674145	0.704228	0.320783	0.645592	1.4142	0.910152	0.646237	0.226744	0.283376	0.309393	0.314476	0.495679	0.503998	0.189341
SE	0.144033	0.185928	0.144214	0.170419	0.238346	0.248982	0.113414	0.228251	0.499996	0.321787	0.228479	0.0801662	0.100189	0.109387	0.111184	0.175249	0.17819	0.0669423

## Sheet: NYT dose
Food Intake	3 month				4 month				5 month				6 month				7 month
P8N	1W	2W	3W	4W	5W	6W	7W	8W	9W	10W	11W	12W	13W	14W	15W	16W	17W	Ave. daily food intake (g)
	3.98048	3.83667	3.205	4.14286	4.12143	3.02714	4.48714	3.79	3.94143	3.66	3.53429	3.52571	3.66429	3.66714	3.70857	3.47857	3.83	3.74122
	3.83667	3.83667	4.36	4.15857	4.63214	2.84714	4.02	3.22571	6.96286	5.64429	4.97857	3.35429	3.28857	3.16857	3.28857	3.02714	3.11857	3.99366
	3.98048	3.83667	4.36	4.15857	4.63214	2.84714	4.02	3.22571	6.96286	5.64429	4.97857	3.89857	4.03	3.68429	3.89429	3.83571	4.75	4.27878
	4.43381	3.77143	3.85857	4.3	4.83857	3.4381	4.25476	3.4781	3.51238	3.5581	4.48429	3.28857	3.26857	3.41905	3.52095	2.76571	3.56095	3.75011
	4.87214	4.94857	3.90143	5.14429	3.09333	4.10714	4.25286	4.80429	4.05214	3.94214	3.855	3.78071	3.92	3.93214	4.09357	3.78857	3.87071	4.13877
	4.87214	4.94857	3.90143	5.14429	3.09333	4.10714	4.25286	4.80429	4.05214	3.94214	3.855	3.78071	3.92	3.93214	4.09357	3.78857	3.87071	4.13877
	4.44286	4.19	4.48143	4.06571	3.89429	4.21857	4.65286	4.33	4.33429	3.50143	3.53143	3.56286	3.71714	4.09429	4.21143	3.82857	3.82286	4.05176
	4.07429	4.71429	4.06714	3.93429	4.20286	4.65429	4.95429	3.81571	3.80571	3.65	3.41286	3.81571	3.66	3.92429	3.81143	4.30857	4.46429	4.07471
Ave	4.31161	4.26036	4.01687	4.38107	4.06351	3.65583	4.36185	3.93423	4.70298	4.1928	4.07875	3.62589	3.68357	3.72774	3.8278	3.60268	3.91101	4.02097
SD	0.407386	0.525883	0.407898	0.482018	0.674145	0.704228	0.320783	0.645592	1.4142	0.910152	0.646237	0.226744	0.283376	0.309393	0.314476	0.495679	0.503998	0.189143
SE	0.144033	0.185928	0.144214	0.170419	0.238346	0.248982	0.113414	0.228251	0.499996	0.321787	0.228479	0.0801662	0.100189	0.109387	0.111184	0.175249	0.17819	0.0668722
NYT Dose	1W	2W	3W	4W	5W	6W	7W	8W	9W	10W	11W	12W	13W	14W	15W	16W	17W	Ave. daily of 3% NYT dose (g)
	0.119414	0.1151	0.09615	0.124286	0.123643	0.0908143	0.134614	0.1137	0.118243	0.1098	0.106029	0.105771	0.109929	0.110014	0.111257	0.104357	0.1149	0.112237
	0.1151	0.1151	0.1308	0.124757	0.138964	0.0854143	0.1206	0.0967714	0.208886	0.169329	0.149357	0.100629	0.0986571	0.0950571	0.0986571	0.0908143	0.0935571	0.119556
	0.119414	0.1151	0.1308	0.124757	0.138964	0.0854143	0.1206	0.0967714	0.208886	0.169329	0.149357	0.116957	0.1209	0.110529	0.116829	0.115071	0.1425	0.128363
	0.133014	0.113143	0.115757	0.129	0.145157	0.103143	0.127643	0.104343	0.105371	0.106743	0.134529	0.0986571	0.0980571	0.102571	0.105629	0.0829714	0.106829	0.112503
	0.146164	0.148457	0.117043	0.154329	0.0928	0.123214	0.127586	0.144129	0.121564	0.118264	0.11565	0.113421	0.1176	0.117964	0.122807	0.113657	0.116121	0.124163
	0.146164	0.148457	0.117043	0.154329	0.0928	0.123214	0.127586	0.144129	0.121564	0.118264	0.11565	0.113421	0.1176	0.117964	0.122807	0.113657	0.116121	0.124163
	0.133286	0.1257	0.134443	0.121971	0.116829	0.126557	0.139586	0.1299	0.130029	0.105043	0.105943	0.106886	0.111514	0.122829	0.126343	0.114857	0.114686	0.121553
	0.122229	0.141429	0.122014	0.118029	0.126086	0.139629	0.148629	0.114471	0.114171	0.1095	0.102386	0.114471	0.1098	0.117729	0.114343	0.129257	0.133929	0.122241
Ave	0.129348	0.127811	0.120506	0.131432	0.121905	0.109675	0.130855	0.118027	0.141089	0.125784	0.122362	0.108777	0.110507	0.111832	0.114834	0.10808	0.11733	0.120597
SD	0.0122216	0.0157765	0.0122369	0.0144605	0.0202244	0.0211269	0.0096235	0.0193678	0.0424261	0.0273045	0.0193871	0.00680233	0.00850128	0.00928179	0.00943428	0.0148704	0.0151199	0.00568024
SE	0.00432099	0.00557783	0.00432641	0.00511258	0.00715039	0.00746947	0.00340242	0.00684754	0.0149999	0.00965362	0.00685438	0.00240499	0.00300566	0.00328161	0.00333552	0.00525747	0.00534571	0.00200827
Food Intake	3 month				4 month				5 month				6 month				7 month
R1N	1W	2W	3W	4W	5W	6W	7W	8W	9W	10W	11W	12W	13W	14W	15W	16W	17W	Ave. daily food intake (g)
	4.43667	4.36143	3.33571	4.64143	4.1119	3.03905	4.70238	4.49571	4.17857	4.58	4.2919	4.33333	4.58543	4.25571	4.16857	4.44	4.48905	4.26158
	4.43667	4.36143	3.33571	4.64143	4.1119	3.03905	4.70238	4.49571	4.17857	4.58	4.2919	4.33333	4.58543	4.25571	4.16857	4.44	4.48905	4.26158
	4.43667	4.36143	3.33571	4.64143	4.1119	3.03905	4.70238	4.49571	4.17857	4.58	4.2919	4.33333	4.58543	4.25571	4.16857	4.44	4.48905	4.26158
	3.49333	3.82905	2.98333	4.65619	3.80714	3.18048	3.96333	3.80143	3.76286	3.38333	3.89952	3.42714	4.0919	4.11333	4.03952	3.85095	3.52476	3.75339
	3.49333	3.82905	2.98333	4.65619	3.80714	3.18048	3.96333	3.80143	3.76286	3.38333	3.89952	3.42714	4.0919	4.11333	4.03952	3.85095	3.52476	3.75339
	4.16	3.96429	3.17619	4.7519	4.32381	4.22	3.94667	3.9081	3.85524	3.91667	3.90143	4.11143	3.9581	4.12429	4.20857	4.10476	3.95476	4.03448
	4.16	3.96429	3.17619	4.7519	4.32381	4.22	3.94667	3.9081	3.85524	3.91667	3.90143	4.11143	3.9581	4.12429	4.20857	4.10476	3.95476	4.03448
	4.16	3.96429	3.17619	4.7519	4.32381	4.22	3.94667	3.9081	3.85524	3.91667	3.90143	4.11143	3.9581	4.12429	4.20857	4.10476	3.95476	4.03448
Ave	4.09708	4.0794	3.1878	4.68655	4.11518	3.51726	4.23423	4.10179	3.95339	4.03208	4.04738	4.02357	4.2268	4.17083	4.15131	4.16702	4.04762	4.04937
SD	0.394037	0.240157	0.146216	0.0544649	0.213938	0.584861	0.38773	0.32918	0.190348	0.504601	0.202486	0.382187	0.302098	0.0704342	0.0714371	0.249279	0.406589	0.210772
SE	0.139313	0.0849082	0.0516951	0.0192562	0.0756383	0.20678	0.137083	0.116383	0.0672982	0.178403	0.0715898	0.135123	0.106808	0.0249023	0.0252568	0.0881334	0.143751	0.0745191
NYT Dose	1W	2W	3W	4W	5W	6W	7W	8W	9W	10W	11W	12W	13W	14W	15W	16W	17W	Ave. daily of 3% NYT dose (g)
	0.1331	0.130843	0.100071	0.139243	0.123357	0.0911714	0.141071	0.134871	0.125357	0.1374	0.128757	0.13	0.137563	0.127671	0.125057	0.1332	0.134671	0.127847
	0.1331	0.130843	0.100071	0.139243	0.123357	0.0911714	0.141071	0.134871	0.125357	0.1374	0.128757	0.13	0.137563	0.127671	0.125057	0.1332	0.134671	0.127847
	0.1331	0.130843	0.100071	0.139243	0.123357	0.0911714	0.141071	0.134871	0.125357	0.1374	0.128757	0.13	0.137563	0.127671	0.125057	0.1332	0.134671	0.127847
	0.1048	0.114871	0.0895	0.139686	0.114214	0.0954143	0.1189	0.114043	0.112886	0.1015	0.116986	0.102814	0.122757	0.1234	0.121186	0.115529	0.105743	0.112602
	0.1048	0.114871	0.0895	0.139686	0.114214	0.0954143	0.1189	0.114043	0.112886	0.1015	0.116986	0.102814	0.122757	0.1234	0.121186	0.115529	0.105743	0.112602
	0.1248	0.118929	0.0952857	0.142557	0.129714	0.1266	0.1184	0.117243	0.115657	0.1175	0.117043	0.123343	0.118743	0.123729	0.126257	0.123143	0.118643	0.121034
	0.1248	0.118929	0.0952857	0.142557	0.129714	0.1266	0.1184	0.117243	0.115657	0.1175	0.117043	0.123343	0.118743	0.123729	0.126257	0.123143	0.118643	0.121034
	0.1248	0.118929	0.0952857	0.142557	0.129714	0.1266	0.1184	0.117243	0.115657	0.1175	0.117043	0.123343	0.118743	0.123729	0.126257	0.123143	0.118643	0.121034
Ave	0.122913	0.122382	0.0956339	0.140596	0.123455	0.105518	0.127027	0.123054	0.118602	0.120963	0.121421	0.120707	0.126804	0.125125	0.124539	0.125011	0.121429	0.121481
SD	0.0118211	0.0072047	0.00438647	0.00163395	0.00641813	0.0175458	0.0116319	0.0098754	0.00571044	0.015138	0.00607459	0.0114656	0.00906295	0.00211303	0.00214311	0.00747837	0.0121977	0.00632315
SE	0.00417939	0.00254725	0.00155085	0.000577687	0.00226915	0.00620339	0.0041125	0.00349148	0.00201895	0.0053521	0.00214769	0.0040537	0.00320424	0.000747068	0.000757705	0.002644	0.00431253	0.00223557

## Sheet: Motor function test
Walking time (sec)
R1C			R1N			P8C			P8N
No.1	100		No.1	80.5		No.1	68.5		No.1	56
No.2	100		No.2	100		No.2	51		No.2	97
No.3	100		No.3	100		No.3	60.5		No.3	76
No.4	100		No.4	80		No.4	64.5		No.4	63
No.5	100		No.5	100		No.5	30.5		No.5	100
No.6	89		No.6	100		No.6	61.5		No.6	100
No.7	100		No.7	100		No.7	55.5		No.7	87
No.8	100		No.8	100		No.8	78.5		No.8	100
Ave.	98.625		Ave.	95.0625		Ave.	58.8125		Ave.	84.875
SD	3.88909		SD	9.14345		SD	14.1293		SD	17.8441
SE	1.375		SE	3.2327		SE	4.99548		SE	6.30883

## Sheet: Grip strength
Grip strength (kg)
R1C			R1N			P8C			P8N
No.1	0.1645		No.1	0.1495		No.1	0.152		No.1	0.143
No.2	0.175		No.2	0.154		No.2	0.138		No.2	0.1435
No.3	0.182		No.3	0.14		No.3	0.119		No.3	0.1675
No.4	0.182		No.4	0.184		No.4	0.1375		No.4	0.1665
No.5	0.186		No.5	0.184		No.5	0.0955		No.5	0.146
No.6	0.1675		No.6	0.19		No.6	0.0825		No.6	0.138
No.7	0.1785		No.7	0.188		No.7	0.109		No.7	0.1415
No.8	0.1615		No.8	0.158		No.8	0.1115		No.8	0.2005
Ave.	0.174625		Ave.	0.168437		Ave.	0.118125		Ave.	0.155813
SD	0.00909376		SD	0.0200596		SD	0.0233815		SD	0.0213206
SE	0.00321513		SE	0.00709215		SE	0.00826662		SE	0.00753796

## Sheet: Fatigue test
Running time (min)
R1C			R1N			P8C			P8N
No.1	30		No.1	30		No.1	30		No.1	30
No.2	30		No.2	30		No.2	9.17		No.2	30
No.3	30		No.3	30		No.3	18.53		No.3	30
No.4	30		No.4	30		No.4	20.35		No.4	30
No.5	30		No.5	30		No.5	13.58		No.5	30
No.6	30		No.6	30		No.6	1.39		No.6	30
No.7	30		No.7	30		No.7	16.43		No.7	30
No.8	30		No.8	30		No.8	25.38		No.8	30
Ave.	30		Ave.	30		Ave.	16.8538		Ave.	30
SD	0		SD	0		SD	9.02076		SD	0
SE	0		SE	0		SE	3.18932		SE	0

## Sheet: Open field test
R1C	6month Resting time (sec)	7month Resting time (sec)	% increase in rresting time (6 to 7 month)
No.1	1854.6	1883.6	1.56368
No.2	2653.2	2677.3	0.908337
No.3	2437.6	2496	2.3958
No.4	1507.7	1547.5	2.63978
No.5	2158.7	2180.8	1.02376
No.6	1382.3	1383	0.0506402
No.7	1638.9	1652.8	0.84813
No.8	1256.4	1297.6	3.27921
Ave	1861.17	1889.83	1.58867
SD	509.56	514.537	1.08961
SE	180.157	181.916	0.385235
R1N	6month Resting time (sec)	7month Resting time (sec)	% increase in rresting time (6 to 7 month)
No.1	2168.2	2162	-0.285951
No.2	2940.2	2942.9	0.0918305
No.3	2941.8	2948.9	0.241349
No.4	2242.7	2172.9	-3.11232
No.5	2140.1	1966.1	-8.13046
No.6	1808.6	1831.5	1.26617
No.7	2221.1	2246	1.12107
No.8	2914.2	2900.4	-0.473543
Ave	2422.11	2396.34	-1.16023
SD	442.983	461.321	3.1226
SE	156.618	163.102	1.10401
P8C	6month Resting time (sec)	7month Resting time (sec)	% increase in rresting time (6 to 7 month)
No.1	1194.8	2240.9	87.5544
No.2	1729.8	2568.3	48.4738
No.3	1646.37	2866.3	74.0982
No.4	1682.3	1836.5	9.16602
No.5	1749.35	2420.5	38.3657
No.6	1298.35	3032.8	133.589
No.7	1517.55	2684.57	76.9016
No.8	1466.4	1837.7	25.3205
Ave	1535.61	2435.95	61.6836
SD	205.197	443.41	39.6844
SE	72.548	156.769	14.0306
P8N	6month Resting time (sec)	7month Resting time (sec)	% increase in rresting time (6 to 7 month)
No.1	1563.3	2114.3	35.246
No.2	2308.7	1846.3	-20.0286
No.3	2077.8	3090.9	48.7583
No.4	2252.1	2095.5	-6.95351
No.5	3063.7	2190.4	-28.5047
No.6	2094.5	2884	37.694
No.7	1411	2050.5	45.3225
No.8	997	1513.2	51.7753
Ave	1971.01	2223.14	20.4136
SD	637.204	520.272	33.1739
SE	225.286	183.944	11.7288

## Sheet: Corticosterone
Corticosterone (ng/ml)
R1C			R1N			P8C			P8N
No.1	79.923		No.1	104.843		No.1	67.332		No.1	87.349
No.2	35.805		No.2	114.667		No.2	54.048		No.2	35.937
No.3	45.792		No.3	69.849		No.3	221.699		No.3	272.096
No.4	34.869		No.4	90.108		No.4	224.892		No.4	261.763
No.5	34.869		No.5	81.657		No.5	243.467		No.5	42.97
No.6	41.02		No.6	106.656		No.6	217.098		No.6	86.938
No.7	69.623		No.7	75.376		No.7	299.725		No.7	231.189
No.8	40.109		No.8	99.982		No.8	235.464		No.8	193.2
Ave.	47.7512		Ave.	92.8922		Ave.	195.466		Ave.	151.43
SD	17.3022		SD	16.1619		SD	87.1888		SD	98.7115
SE	6.11725		SE	5.71411		SE	30.8259		SE	34.8998

## Sheet: Muscle weight
	Muscle weight
R1C	Rt (g)	Lt (g)	Ave (g)	Body weight (g)	Muscle weight (g) / Body weight (g)
No.1	0.1594	0.1422	0.1508	35.15	0.429018
No.2	0.1571	0.1664	0.16175	31.89	0.507212
No.3	0.1496	0.1592	0.1544	33.81	0.45667
No.4	0.1514	0.1621	0.15675	34.08	0.459947
No.5	0.163	0.1616	0.1623	35.88	0.452341
No.6	0.1646	0.1669	0.16575	34.12	0.485785
No.7	0.1704	0.1655	0.16795	34.45	0.487518
No.8	0.1627	0.1647	0.1637	33.31	0.491444
Ave	0.159775	0.161075	0.160425	34.0862	0.471242
SD	0.00692918	0.00807213	0.00589703	1.19433	0.025797
SE	0.00244984	0.00285393	0.00208492	0.42226	0.00912062
	Muscle weight
R1N	Rt (g)	Lt (g)	Ave (g)	Body weight (g)	Muscle weight (g) / Body weight (g)
No.1	0.1583	0.1546	0.15645	33.05	0.473374
No.2	0.1628	0.1526	0.1577	34.57	0.456176
No.3	0.1572	0.1601	0.15865	33.49	0.473723
No.4	0.1671	0.1698	0.16845	33.03	0.509991
No.5	0.1712	0.1665	0.16885	38.1	0.443176
No.6	0.1562	0.1677	0.16195	38.01	0.426072
No.7	0.1726	0.1705	0.17155	40.98	0.418619
No.8	0.1578	0.1728	0.1653	31.71	0.521287
Ave	0.1629	0.164325	0.163613	35.3675	0.465302
SD	0.00660281	0.00761535	0.00573627	3.25845	0.0369529
SE	0.00233445	0.00269243	0.00202808	1.15204	0.0130648
	Muscle weight
P8C	Rt (g)	Lt (g)	Ave (g)	Body weight (g)	Muscle weight (g) / Body weight (g)
No.1	0.1103	0.1255	0.1179	27.3	0.431868
No.2	0.1029	0.1289	0.1159	26	0.445769
No.3	0.1098	0.1037	0.10675	30.6	0.348856
No.4	0.1167	0.1155	0.1161	36.3	0.319835
No.5	0.1345	0.1213	0.1279	30.41	0.420585
No.6	0.0665	0.0752	0.07085	23.83	0.297314
No.7	0.1	0.1138	0.1069	26.02	0.410838
No.8	0.0907	0.0895	0.0901	30.46	0.295798
Ave	0.103925	0.109175	0.10655	28.865	0.371358
SD	0.0198752	0.0186524	0.0181601	3.9156	0.0627162
SE	0.00702696	0.00659461	0.00642057	1.38437	0.0221735
	Muscle weight
P8N	Rt (g)	Lt (g)	Ave (g)	Body weight (g)	Muscle weight (g) / Body weight (g)
No.1	0.1044	0.1098	0.1071	25.72	0.416407
No.2	0.1445	0.1331	0.1388	34.1	0.407038
No.3	0.1163	0.1118	0.11405	26.73	0.426674
No.4	0.1375	0.1293	0.1334	27.49	0.485267
No.5	0.1437	0.1578	0.15075	31.8	0.474057
No.6	0.131	0.1202	0.1256	30	0.418667
No.7	0.1207	0.1319	0.1263	37.83	0.333862
No.8	0.1344	0.1182	0.1263	30.68	0.411669
Ave	0.129063	0.126512	0.127787	30.5438	0.421705
SD	0.0141273	0.0154171	0.0136589	4.04912	0.0460979
SE	0.00499475	0.00545077	0.00482914	1.43158	0.0162981

## Sheet: Muscle CSA
Type1 fiber (㎛2)										Type2 fiber (㎛2)
R1C		R1N		P8C		P8N				R1C		R1N		P8C		P8N
No.1	1669.78	No.1	1671.58	No.1	1238.7	No.1	746.559			No.1	1907.17	No.1	2276.77	No.1	2013.38	No.1	2207.97
No.2	1674.82	No.2	1557.22	No.2	830.941	No.2	369.32			No.2	2238.62	No.2	2310.42	No.2	1683.62	No.2	2784.12
No.3	1483.54	No.3	1695.74	No.3	968.286	No.3	559.815			No.3	2496.23	No.3	2704.03	No.3	1887.97	No.3	2443.94
No.4	1742.64	No.4	1637.31	No.4	1384.2	No.4	1037.36			No.4	3042.99	No.4	2768.9	No.4	1868.86	No.4	2001.2
No.5	1473.58	No.5	1539.36	No.5	760.069	No.5	1270.47			No.5	1770.97	No.5	2305.5	No.5	1931.01	No.5	2197.31
No.6	1258.4	No.6	1846.52	No.6	941.265	No.6	732.646			No.6	2507.66	No.6	2372.84	No.6	1895.82	No.6	2374.71
No.7	1775.99	No.7	1691.24	No.7	1119.23	No.7	1150.6			No.7	2666.49	No.7	2093.69	No.7	1992.18	No.7	2236.44
No.8	1701.22	No.8	1518.36	No.8	1004.14	No.8	683.123			No.8	2310.63	No.8	2811.57	No.8	1911.73	No.8	2015.51
Ave.	1597.5		1644.67		1030.85		818.737			Ave.	2367.6		2455.47		1898.07		2282.65
SD	176.561		107.565		207.641		307.53			SD	408.744		267.263		100.266		253.978
SE	62.4238		38.03		73.4121		108.728			SE	144.513		94.4917		35.4494		89.7947

[truncated: 5 more sheets: IHC Iba1, Brain WB, Muscle F4 80, Muscle WB, blood biomarkers]
